# Supplementary material for: Utilization of the Disease Severity Index (DSI) from the HepQuant DuO Test Enhances Clinical Decision Making in Compensated Advanced Chronic Liver Disease
Source: J Clin Med. 2026 Jan 8;15(2):501. doi: 10.3390/jcm15020501 (PMC12841770; doi:10.3390/jcm15020501)
Supplement: Supplementary file 1 [file jcm-15-00501-s001.zip]

Archive with 1 entries (1 files):
- jcm-4068343-supplementary.pdf
